# Supplementary material for: SERPINF1 Mediates Tumor Progression and Stemness in Glioma
Source: Genes (Basel). 2023 Feb 25;14(3):580. doi: 10.3390/genes14030580 (PMC10047918; doi:10.3390/genes14030580)
Supplement: Supplementary file 1 [file genes-14-00580-s001.zip]

Archive with 1 entries (1 files):
- genes-2212042-supplementary.pdf
